# Supplementary material for: Identification and Characterization of microRNAs in the Developing Seed of Linseed Flax (Linum usitatissimum L.)
Source: Int J Mol Sci. 2020 Apr 14;21(8):2708. doi: 10.3390/ijms21082708 (PMC7215410; doi:10.3390/ijms21082708)
Supplement: Supplementary file 1 [file ijms-21-02708-s001.zip]

Archive with 1 entries (1 files):
- ijms-741649 supp.rar
